# Supplementary material for: The pan-genome of Aspergillus fumigatus provides a high-resolution view of its population structure revealing high levels of lineage-specific diversity driven by recombination
Source: PLoS Biol. 2022 Nov 17;20(11):e3001890. doi: 10.1371/journal.pbio.3001890 (PMC9714929; doi:10.1371/journal.pbio.3001890)
Supplement: S1 Table — (XLSX) [file pbio.3001890.s017.xlsx]

## Sheet: Sheet1
strain name	SRA accession	DOI	Country of Collection	Ecology	BUSCO score	n scaffolds	Assembly size (bp)	scaffold L50	scaffold N50	scaffolds L90	scaffold N90	n contigs	contig L50	contig N50	contig L90	contig N90
08-12-12-13	ERR769506	doi: 10.1128/mBio.00536-15	Netherlands	Clinical	99.3	127	28648769	4	3927789	7	1767416	284	22	465633	67	105503
08-19-02-10	ERR769513	doi: 10.1128/mBio.00536-15	Netherlands	Environmental	99.3	124	28472775	4	3971369	7	1758643	274	21	420069	67	124469
08-19-02-30	ERR769510	doi: 10.1128/mBio.00536-15	Netherlands	Environmental	99.2	116	29093813	4	3891258	7	1872726	243	18	507403	60	126874
08-19-02-46	ERR769512	doi: 10.1128/mBio.00536-15	Netherlands	Environmental	99.3	167	29009835	4	4058648	7	1793871	311	20	404310	76	110323
08-19-02-61	ERR769512	doi: 10.1128/mBio.00536-15	Netherlands	Environmental	99.4	109	29300309	4	3883024	7	2019295	255	22	427632	71	100588
08-31-08-91	ERR769508	doi: 10.1128/mBio.00536-15	Netherlands	Clinical	99.3	124	28935678	4	3824029	7	2364735	279	18	446515	64	105524
08-36-03-25	ERR769507	doi: 10.1128/mBio.00536-15	Netherlands	Clinical	99.3	321	30096220	4	4122406	7	1911378	536	24	383300	85	85269
09-7500806	ERR769502	doi: 10.1128/mBio.00536-15	United Kingdom	Clinical	99.4	111	29727477	4	3991418	7	2349350	277	20	493493	60	125286
10-01-02-27	ERR769511	doi: 10.1128/mBio.00536-15	United Kingdom	Clinical	99.3	120	29307140	4	4065070	7	2095458	268	22	447757	66	128266
12-7504462	ERR769504	doi: 10.1128/mBio.00536-15	United Kingdom	Clinical	97.2	90	29427389	4	3908293	7	1803414	221	17	507993	57	156940
12-7504652	ERR769503	doi: 10.1128/mBio.00536-15	United Kingdom	Clinical	99.3	138	28595691	4	3837386	7	1831515	290	19	507424	62	119081
12-7505054	ERR769505	doi: 10.1128/mBio.00536-15	United Kingdom	Clinical	99.4	107	28815003	4	3758995	7	1785681	269	22	416291	69	100574
12-7505220	ERR769501	doi: 10.1128/mBio.00536-15	United Kingdom	Clinical	99.2	206	29939606	4	3954549	7	2151288	395	19	452062	76	83246
12-7505446	ERR769500	doi: 10.1128/mBio.00536-15	United Kingdom	Clinical	99.3	114	29023106	4	3986034	7	1740412	269	22	422452	76	90912
1F1SW_F4	SRR4002444	doi : 10.1128/mSphere.00227-16	International Space Station	Environmental	99.3	87	28717829	4	3906753	7	1902286	209	14	627787	50	139412
A_fum_117535A-1.1	SRR14584276	This publication	USA	Environmental	99.1	49	28704631	4	3934235	7	2080032	199	26	348703	82	102970
A_fum_84-NIH	SRR12763081	doi : 10.1128/mBio.02153-21	USA	Clinical	99.3	38	29187603	4	4046228	7	1745815	189	27	351120	84	106781
A_fum_AFIS_13708_CDC-14	SRR12763122	doi : 10.1128/mBio.02153-21	USA	Clinical	98.8	244	29335532	4	3999699	7	1789711	183	23	440464	76	128079
A_fum_AFIS_2101_CDC-1	SRR14584255	This publication	USA	Clinical	99	276	29099059	4	3838438	7	1715873	219	29	296928	96	86190
A_fum_AFIS_2302_CDC-18	SRR12763121	doi : 10.1128/mBio.02153-21	USA	Clinical	99.3	193	29232064	4	4035787	7	1737277	173	26	369919	74	124591
A_fum_AFIS_23107_CDC-12	SRR12763120	doi : 10.1128/mBio.02153-21	USA	Clinical	99.2	230	29175689	4	3949736	7	1756070	368	23	457792	70	116403
A_fum_AFIS1435CDC_6	SRR12763119	doi : 10.1128/mBio.02153-21	USA	Clinical	99.1	232	29052747	4	3892951	7	1755982	305	44	189878	141	57613
A_fum_AFUG_031815-1869	SRR12763118	doi : 10.1128/mBio.02153-21	USA	Clinical	98.9	270	29672153	4	4015606	7	2000933	366	29	310809	87	84054
A_fum_AFUG_082015-1200	SRR12763117	doi : 10.1128/mBio.02153-21	USA	Clinical	99.1	195	29174147	4	4022176	7	1806310	168	18	547139	57	133269
A_fum_AFUG_100413-0667	SRR12763115	doi : 10.1128/mBio.02153-21	USA	Clinical	99.2	153	29377490	4	3987465	7	2065778	178	24	381651	74	112091
A_fum_COH_371	SRR14584227	This publication	USA	Clinical	99.2	57	28587720	4	4137824	7	1927912	427	33	263805	114	71458
A_fum_COH_400	SRR14584226	This publication	USA	Clinical	99.3	71	28722282	4	4100341	7	1771084	483	35	274630	111	70795
A_fum_COH_694	SRR14584225	This publication	USA	Clinical	99.4	52	28848525	4	4153895	7	1736909	326	37	262054	115	75141
A_fum_COH_762	SRR14584224	This publication	USA	Clinical	99.4	56	28850584	4	4029985	7	1651438	284	25	391591	80	90611
A_fum_COH_880	SRR14584223	This publication	USA	Clinical	99.3	45	28650859	4	4155515	7	1849091	429	38	238956	119	65071
A_fum_COH_885	SRR14584222	This publication	USA	Clinical	99.3	41	28644341	4	3717502	7	1998478	804	45	167814	183	37260
A_fum_COH_913	SRR14584221	This publication	USA	Clinical	99.4	85	29491398	4	3866976	7	2338271	430	57	154774	189	42345
A_fum_Mg18_1	SRR12763085	doi : 10.1128/mBio.02153-21	USA	Environmental	99.3	190	29081035	4	3901292	7	1739057	346	29	306112	89	99706
A_fum_Moose_3_1_2	SRR12763084	doi : 10.1128/mBio.02153-21	USA	Environmental	99.2	193	29273363	4	3883951	7	2148675	473	38	199971	146	46260
A_fum_Oryx_1	SRR12763082	doi : 10.1128/mBio.02153-21	USA	Environmental	99.3	52	28613945	4	3956399	7	1763433	255	37	252898	119	63110
A1159	SRR4142436	NCBI SRA	Germany	Clinical	99.3	149	28459967	4	3768234	7	1889997	324	25	364706	77	98236
A1163	SRR068950	NCBI SRA	France	Clinical	99.3	176	29715912	4	4051679	7	1969318	424	32	272556	105	73005
Af-M1509-D	SRR6434917	NCBI SRA	USA	Clinical	99.1	64	29378609	4	3931690	7	2043306	220	26	392279	75	90863
AF100-1_11	SRR14584275	This publication	USA	Clinical	99.2	176	29571283	4	4071454	7	1774278	389	35	287381	107	75528
AF100-1_14	SRR12763101	doi : 10.1128/mBio.02153-21	USA	Clinical	97.3	346	29870337	4	4067914	7	2023867	434	55	172468	177	41513
AF100-1_15	SRR12763086	doi : 10.1128/mBio.02153-21	USA	Clinical	99.1	209	29944232	4	4056350	7	2093470	276	29	303836	94	85201
AF100-1_18	SRR14584264	This publication	USA	Clinical	99.4	54	29074026	4	4001921	7	2413255	593	32	271775	113	53841
AF100-1_20_OE	SRR14584253	This publication	USA	Clinical	99.2	176	29652722	4	4001406	7	1982827	265	43	246057	131	61676
AF100-1_24	SRR12763099	doi : 10.1128/mBio.02153-21	USA	Clinical	98.9	252	29059372	4	3859798	7	1737716	226	30	321784	94	82899
AF100-1_3	SRR12763098	doi : 10.1128/mBio.02153-21	USA	Clinical	97.3	199	29210496	4	3833455	7	1783552	2640	108	76619	560	7310
AF100-1_4	SRR14584242	This publication	USA	Clinical	98.7	121	28841886	4	3804843	7	1763684	365	31	284579	97	96961
AF100-1_8	SRR12763097	doi : 10.1128/mBio.02153-21	USA	Clinical	99.1	201	28819755	4	3824396	7	1789037	380	36	296078	104	78580
AF100-10_5	SRR12763128	doi : 10.1128/mBio.02153-21	USA	Clinical	99	255	29096834	4	3901612	7	1748670	1340	195	44917	638	11571
AF100-10A	SRR14584231	This publication	USA	Clinical	99	237	29302349	4	3874117	7	1749348	2421	433	19681	1389	5885
AF100-10B	SRR12763127	doi : 10.1128/mBio.02153-21	USA	Clinical	98.7	242	29074366	4	3961054	7	1746181	834	126	68225	416	18637
AF100-10C	SRR14584220	This publication	USA	Clinical	98.7	207	29294547	4	3966627	7	1732565	1041	151	55101	491	17140
AF100-11_3	SRR12763116	doi : 10.1128/mBio.02153-21	USA	Clinical	98.4	235	29483701	4	3983790	7	2103274	1109	158	52505	519	14821
AF100-11A	SRR12763105	doi : 10.1128/mBio.02153-21	USA	Clinical	98.3	212	28795055	4	3916063	7	1777925	1141	152	55212	517	14155
AF100-11B	SRR12763094	doi : 10.1128/mBio.02153-21	USA	Clinical	98	280	29228939	4	3996101	7	1722344	1359	208	42448	655	12525
AF100-11C	SRR14584217	This publication	USA	Clinical	98.5	220	29573325	4	4105379	7	2086507	1008	133	63141	454	15982
AF100-12_10	SRR12763083	doi : 10.1128/mBio.02153-21	USA	Clinical	98.4	301	29295325	4	4018833	7	1839327	1201	172	50579	555	13492
AF100-12_13	SRR14584216	This publication	USA	Clinical	99	227	29175558	4	4008825	7	1734196	1344	194	42598	658	11738
AF100-12_17	SRR14584215	This publication	USA	Clinical	99.3	54	28788680	4	3853916	7	1751414	1660	266	32785	837	9241
AF100-12_18	SRR14584274	This publication	USA	Clinical	98.7	248	29233319	4	3924349	7	1755630	1415	207	41715	696	10879
AF100-12_2	SRR12763079	doi : 10.1128/mBio.02153-21	USA	Clinical	99.2	108	28812960	4	3719997	7	1757282	1597	234	36859	770	9790
AF100-12_21	SRR12763078	doi : 10.1128/mBio.02153-21	USA	Clinical	99	101	28772050	4	3961280	7	1753979	997	135	61767	456	16725
AF100-12_23	SRR14584273	This publication	USA	Clinical	99.2	129	29332225	4	3908697	7	1752084	409	74	124032	222	41957
AF100-12_24	SRR12763077	doi : 10.1128/mBio.02153-21	USA	Clinical	98.7	124	29339375	4	3875591	7	2123107	1550	234	37226	743	10421
AF100-12_25	SRR14584272	This publication	USA	Clinical	98.8	230	29006651	4	3909250	7	1727939	688	110	80793	351	24885
AF100-12_26	SRR14584271	This publication	USA	Clinical	99.1	140	28736212	4	3954673	7	1865215	782	120	68937	415	18952
AF100-12_27	SRR14584270	This publication	USA	Clinical	99.1	80	29291376	4	4021739	7	1914909	616	86	103002	292	28130
AF100-12_2W	SRR14584269	This publication	USA	Clinical	98.5	212	29205749	4	3922227	7	1760090	784	118	72864	394	21658
AF100-12_3	SRR14584268	This publication	USA	Clinical	98.8	249	28743110	4	3827655	7	1707122	1329	190	45346	634	12447
AF100-12_32	SRR14584267	This publication	USA	Clinical	98.9	231	28741630	4	3810168	7	1766014	577	76	114110	252	30673
AF100-12_35	SRR14584266	This publication	USA	Clinical	98.7	180	29659406	4	3951612	7	1823034	627	102	87127	331	25890
AF100-12_37	SRR12763076	doi : 10.1128/mBio.02153-21	USA	Clinical	98.5	162	28851195	4	3752823	7	1742773	1218	170	48906	603	12513
AF100-12_38	SRR14584265	This publication	USA	Clinical	98.7	185	29475189	4	3934454	7	1760808	1289	183	46258	602	12941
AF100-12_39	SRR14584263	This publication	USA	Clinical	99.3	48	28572506	4	3985072	7	1751465	1257	182	46492	599	12904
AF100-12_3G	SRR12763126	doi : 10.1128/mBio.02153-21	USA	Clinical	99	253	29279996	4	3857768	7	1766799	1156	181	50643	577	13714
AF100-12_4	SRR14584262	This publication	USA	Clinical	98.8	276	29435879	4	3982238	7	1760739	1018	152	54921	513	15051
AF100-12_40	SRR14584261	This publication	USA	Clinical	98.2	144	29109028	4	3879795	7	1867118	1116	172	50254	557	14206
AF100-12_42	SRR14584260	This publication	USA	Clinical	97.9	585	30142901	4	3936802	7	2004002	172	26	409233	73	115879
AF100-12_43	SRR14584259	This publication	USA	Clinical	98.6	254	29140817	4	3972512	7	1743773	1184	162	53550	538	13838
AF100-12_5	SRR12763125	doi : 10.1128/mBio.02153-21	USA	Clinical	97.1	39	28289961	4	4078772	7	1751140	1206	178	49714	566	14145
AF100-12_7	SRR12763124	doi : 10.1128/mBio.02153-21	USA	Clinical	98.9	248	29115124	4	3877506	7	1830975	1125	177	46906	595	13586
AF100-12_7G	SRR12763123	doi : 10.1128/mBio.02153-21	USA	Clinical	98.6	444	29076997	4	3831780	7	1745812	2521	295	29144	1028	6778
AF100-12_8	SRR14584258	This publication	USA	Clinical	98.4	144	29506511	4	4035398	7	1794366	1456	224	39292	719	11057
AF100-12_9	SRR12763096	doi : 10.1128/mBio.02153-21	USA	Clinical	98.4	316	29055408	4	3871318	7	1737556	358	61	158987	183	47432
AF100-2B	SRR12763095	doi : 10.1128/mBio.02153-21	USA	Clinical	99.3	49	29220350	4	4183152	7	2313691	292	31	317555	94	96857
AF100-3B	SRR12763093	doi : 10.1128/mBio.02153-21	USA	Clinical	99.4	60	28906113	4	4037096	7	1810810	229	25	347430	79	106494
AF100-4B	SRR12763092	doi : 10.1128/mBio.02153-21	USA	Clinical	97.8	53	28320502	4	3926795	7	2042222	213	30	345513	85	101072
AF100-5B	SRR12763091	doi : 10.1128/mBio.02153-21	USA	Clinical	99.3	177	29982248	4	3976842	7	2145210	222	27	329850	86	98846
AF100-6B	SRR12763090	doi : 10.1128/mBio.02153-21	USA	Clinical	99.3	62	29542645	4	4015849	7	1961390	188	21	437507	68	107838
AF100-7B	SRR12763089	doi : 10.1128/mBio.02153-21	USA	Clinical	99.3	200	29004163	4	4048682	7	1762445	201	25	371618	76	111862
AF100-8B	SRR12763088	doi : 10.1128/mBio.02153-21	USA	Clinical	99.3	69	28370934	4	4106636	7	1782990	169	27	362247	77	107937
AF100-9B	SRR12763087	doi : 10.1128/mBio.02153-21	USA	Clinical	99.3	53	28828558	4	3957294	7	2190920	162	23	393039	69	106898
AF106-6_2	SRR14584219	This publication	USA	Clinical	98.3	215	28928055	4	3931192	7	1800688	1224	181	48329	585	13505
AF106-6_3	SRR14584218	This publication	USA	Clinical	98.6	234	29196490	4	3965805	7	1767334	1570	203	42400	667	11264
AF106-6_5	SRR14584257	This publication	USA	Clinical	98.5	179	28931361	4	3912798	7	1744299	894	142	61867	448	19301
AF106-6_9	SRR14584256	This publication	USA	Clinical	99	246	28978175	4	3988440	7	1746274	1290	169	48729	573	13184
AF210	SRR068951	doi: 10.1016/s0163-4453(96)93062-5	United Kingdom	Clinical	99.2	611	29418641	4	3826336	7	2124878	1551	156	53740	521	14289
AF293	SRR7418931	doi: 10.3390/genes9070363	England	Clinical	98.2	142	29429631	4	3981783	7	2054447	817	96	95480	313	24854
AF300	ERR232419, ERR232420	doi: 10.1371/journal.pone.0056651	United Kingdom	Clinical	97.6	96	29153215	4	3876572	7	2119505	605	73	116162	258	28357
AF41	SRR617720	NCBI SRA	USA	Clinical	99.3	147	28796194	4	3663527	7	1913811	393	34	289960	108	74121
Af65	ERS663171	doi: 10.1128/mBio.00536-15	United Kingdom	Clinical	99.3	121	29675250	4	3892257	7	2093545	282	26	363712	76	96425
AF72	SRR617721	doi: 10.1371/journal.pone.0158724	USA	Clinical	99.3	151	28900930	4	3877678	7	1943923	378	28	321171	95	77693
AF90	SRR617722	doi: 10.1371/journal.pone.0158724	USA	Clinical	99.3	86	28914836	4	3731875	7	2154463	273	27	339836	92	82973
Afu_1042-09	ERR769515	doi: 10.1128/mBio.00536-15	India	Clinical	99.3	102	29065084	4	3904954	7	1767444	229	20	445170	66	114631
Afu_124-E11	ERR769518	doi: 10.1128/mBio.00536-15	India	Environmental	99.3	114	28727496	4	3780353	7	1789828	256	21	436631	71	108472
Afu_166-E11	ERR769519	doi: 10.1128/mBio.00536-15	India	Environmental	99.3	122	28901865	4	3926529	7	1886338	265	21	514625	65	114472
Afu_218-E11	ERR769521	doi: 10.1128/mBio.00536-15	India	Environmental	99.3	116	28815184	4	3901366	7	1779407	257	20	506681	67	109674
Afu_257-E11	ERR769520	doi: 10.1128/mBio.00536-15	India	Environmental	99.3	104	28840231	4	3856953	7	1791336	242	19	446932	67	108472
Afu_343-P-11	ERR769516	doi: 10.1128/mBio.00536-15	India	Clinical	99.3	269	29615884	4	4006427	7	1801322	499	24	418909	100	63778
Afu_591-12	ERR769517	doi: 10.1128/mBio.00536-15	India	Clinical	99.3	123	28671973	4	4017114	7	1793525	275	19	449466	68	110519
Afu_942-09	ERS663180	doi: 10.1128/mBio.00536-15	India	Clinical	99.3	91	28839756	4	3953997	7	1834850	231	19	449466	65	110518
AP65	ERR232429	NCBI SRA	NA	Environmental	98.9	148	28608548	4	3864554	7	1807844	447	46	197717	145	47043
ATCC_204305	SRR7418943	This publication	USA	Clinical	99.1	182	28564485	4	3877404	7	1715820	746	89	100487	303	26636
ATCC_46645	SRR7418935	This publication	USA	Clinical	98.9	295	30487064	4	3951993	7	1917906	1821	229	38888	763	9572
AZTEC_10_245	SRR14584254	This publication	USA	Clinical	98.5	338	29215843	4	3995028	7	1745879	942	129	65901	436	18157
AZTEC_11_1066	SRR14584252	This publication	USA	Clinical	99	203	29173849	4	3900661	7	1751030	1531	234	36197	767	10275
AZTEC_12_128	SRR14584251	This publication	USA	Clinical	99.3	69	28718118	4	3974660	7	1908229	1290	188	44334	618	12652
AZTEC_13_751	SRR14584250	This publication	USA	Clinical	99.3	53	29411427	4	3910544	7	1911221	1229	194	42342	634	12380
AZTEC_14_484	SRR14584249	This publication	USA	Clinical	99.3	97	29402732	4	3849684	7	2139492	1401	203	42861	666	11572
AZTEC_17_234	SRR14584248	This publication	USA	Clinical	99.3	71	28616602	4	3853466	7	1805102	1437	207	41030	689	11510
AZTEC_18_233	SRR14584247	This publication	USA	Clinical	97.2	98	28827921	4	3935837	7	1985718	1252	163	51989	556	13635
AZTEC_2_251	SRR14584246	This publication	USA	Clinical	99.3	238	29614533	4	3848490	7	2358430	813	98	89497	336	22748
AZTEC_3_226	SRR14584245	This publication	USA	Clinical	96.9	146	29294953	4	3844111	7	2104444	910	119	75345	388	19975
AZTEC_4_250	SRR14584244	This publication	USA	Clinical	99.2	72	29642402	4	4270796	7	2124153	1017	135	64935	447	17082
AZTEC_5_223	SRR14584243	This publication	USA	Clinical	97.2	79	28383828	4	3810507	7	2601396	1203	154	53543	510	14962
AZTEC_6_232	SRR14584241	This publication	USA	Clinical	99.3	65	28733553	4	3948265	7	1852924	831	103	87607	349	21919
AZTEC_7_225	SRR14584240	This publication	USA	Clinical	99.4	44	28711929	4	3922111	7	1748264	668	97	96171	305	27672
AZTEC_8_224	SRR14584239	doi: 10.3390/genes9070363	USA	Clinical	99.3	56	28741172	4	3856717	7	1763759	1456	205	43776	652	11762
AZTEC_9_222	SRR14584238	doi: 10.3390/genes9070363	United Kingdom	Clinical	99.4	56	28892136	4	3905491	7	1842740	1204	187	48458	584	13662
B5224	SRR12763112	doi: 10.1128/mBio.02153-21	USA	Environmental	99.4	48	28619534	4	4014351	7	1748115	188	21	440114	64	127722
B5257	SRR14584237	This publication	USA	Environmental	97.8	52	29032167	4	3926171	7	1778315	181	19	469377	65	121553
B5258	SRR12763111	doi: 10.1128/mBio.02153-21	USA	Environmental	99.3	141	29279910	4	4114850	7	2217092	299	34	302177	108	67527
B5259	SRR12763110	doi: 10.1128/mBio.02153-21	USA	Environmental	99.3	227	29524610	4	4168858	7	2005592	192	22	431667	65	140553
B5269	SRR12763109	doi: 10.1128/mBio.02153-21	USA	Environmental	99.3	51	28913887	4	3905394	7	1775629	268	26	330574	85	87471
B5288	SRR12763108	doi: 10.1128/mBio.02153-21	USA	NA	98.3	193	28881849	4	4207883	7	1801611	457	24	391812	89	68961
B5289	SRR12763107	doi: 10.1128/mBio.02153-21	USA	Environmental	99.3	248	29781081	4	3981778	7	2035506	381	33	277546	109	70538
B5460	SRR12763106	doi: 10.1128/mBio.02153-21	USA	Clinical	99.1	133	28836766	4	4073282	7	1784226	251	31	295096	96	86930
B5461	SRR12763104	doi: 10.1128/mBio.02153-21	USA	Clinical	99.2	140	28764463	4	3792469	7	1929767	220	27	371952	77	108858
B5852	SRR343134	NCBI SRA	USA	Clinical	99.3	324	29084849	4	3896720	7	1730567	1020	121	70967	402	19299
B5854	SRR343135	NCBI SRA	USA	Clinical	99.2	323	29115243	4	3886200	7	1749145	1023	118	73303	392	19434
B5856	SRR343136	NCBI SRA	USA	Clinical	99.2	314	29008859	4	3898270	7	1745992	1023	120	72058	408	18988
B5859	SRR343137	NCBI SRA	USA	Clinical	99.2	657	29495222	4	3836460	7	1762105	1387	122	70896	419	18103
B5863	SRR343138	NCBI SRA	USA	Environmental	99.3	338	29016088	4	3886473	7	1735035	1006	115	77172	375	20166
B5866	SRR343139	NCBI SRA	USA	Environmental	99.3	314	29068307	4	3899533	7	1729207	967	111	80192	367	21353
B5868	SRR343140	NCBI SRA	USA	Environmental	99.3	309	29036096	4	3891555	7	1729094	1005	119	72197	390	19747
B5960	SRR12763103	doi: 10.1128/mBio.02153-21	USA	Environmental	99.3	191	29089292	4	3968468	7	1899381	292	40	215734	132	60776
B6069	SRR343141	NCBI SRA	Canada	Clinical	99.3	516	29961082	4	3878599	7	2050669	1210	95	91215	343	19165
B6074	SRR343142	NCBI SRA	Canada	Clinical	99.4	340	29680606	4	3884080	7	2054767	1063	101	84988	350	19600
B6078	SRR343143	NCBI SRA	Canada	Environmental	99.3	343	29789330	4	3880515	7	2056692	1093	102	85370	363	19122
B6079	SRR343145	NCBI SRA	Canada	Environmental	99.3	351	29634449	4	3938901	7	2052568	1028	97	91659	332	21895
B6081	SRR343146	NCBI SRA	Canada	Environmental	99.2	460	30637738	4	3901073	8	1727690	1370	139	61222	486	15057
B6892	SRR14584236	This publication	USA	Clinical	98.5	364	30222810	4	4144380	7	1815928	182	22	418938	69	107207
B6893	SRR14584235	This publication	USA	Clinical	99.3	128	29620655	4	3986417	7	2090988	282	39	240881	132	56826
B6894	SRR14584234	This publication	USA	Clinical	97.8	115	28954450	4	3836220	7	1828169	329	50	183296	156	53182
B72911	SRR14584233	This publication	USA	NA	99.3	60	29038642	4	4135478	7	1723138	191	29	318938	86	109987
B7444	SRR14584232	This publication	USA	Clinical	98.2	872	30288778	4	3972039	8	1826526	178	21	430241	75	111166
B7518	SRR14584230	This publication	United Kingdom	Environmental	99.2	172	29621091	4	4214419	7	1790626	330	25	401071	71	131998
B7586	SRR14584229	This publication	United Kingdom	Environmental	99.3	102	29274484	4	3964601	7	2215373	416	23	436297	78	106968
B7594	SRR14584228	This publication	USA	Environmental	99.3	75	28596656	4	3827064	7	1745847	262	38	222896	129	63551
CEA10	SRR7418934	doi: 10.3390/genes9070363	France	Clinical	99	220	30125222	4	3923368	7	2062680	843	98	91642	344	22425
CF098	ERR232410	NCBI SRA	United Kingdom	Clinical	97.6	124	29511112	4	3987713	7	2083737	1711	194	44482	705	10025
CF337	ERR232405	NCBI SRA	United Kingdom	Clinical	98	237	29343403	4	3990744	7	1926057	1394	172	48641	605	11906
CM2141	SRR7418947	doi: 10.3390/genes9070363	Spain	Clinical	99	321	30304356	4	3968258	7	2072495	923	96	91947	340	23826
CM237	SRR7418942	doi: 10.3390/genes9070363	Spain	Clinical	99.1	422	30232362	4	3985031	7	2112815	1067	101	91912	358	19605
CM2495	SRR7418930	doi: 10.3390/genes9070363	Spain	Clinical	99.1	59	27437509	4	3745055	7	1688366	675	97	85619	325	24863
CM2730	SRR7418924	doi: 10.3390/genes9070363	Spain	Clinical	99.1	99	28285886	4	3780890	7	2061268	639	94	94504	304	26783
CM2733	SRR7418923	doi: 10.3390/genes9070363	Spain	Clinical	99.1	149	28216117	4	3763343	7	1970624	688	95	98668	295	26599
CM3248	SRR7418945	doi: 10.3390/genes9070363	Spain	Clinical	98.9	192	28873632	4	3907488	7	1926778	793	87	98858	316	25172
CM3249	SRR7418926	doi: 10.3390/genes9070363	Spain	Clinical	98.7	129	28464867	4	3829599	7	1976570	883	127	64532	411	20398
CM3249b	SRR7418929	doi: 10.3390/genes9070363	Spain	Clinical	98.9	126	28238918	4	3865659	7	2010986	705	101	82758	319	26262
CM3262	SRR7418922	doi: 10.3390/genes9070363	Spain	Clinical	99	149	28685516	4	3825925	7	2196136	745	96	95663	313	24515
CM3720	SRR7418927	doi: 10.3390/genes9070363	Spain	Clinical	99.1	146	28142575	4	3779223	7	2106268	701	91	98830	288	26807
CM4602	SRR7418927	doi: 10.3390/genes9070363	Spain	Clinical	99.1	163	28361459	4	3786622	7	1975157	734	98	88260	325	24666
CM4946	SRR7418948	doi: 10.3390/genes9070363	Spain	Clinical	98.8	179	28492286	4	3808869	7	2022843	770	93	95878	303	25886
CM5419	SRR7418944	doi: 10.3390/genes9070363	Spain	Clinical	99.1	316	29568394	4	3941618	7	1811671	969	104	81189	370	20589
CM5757	SRR7418949	doi: 10.3390/genes9070363	Spain	Clinical	99	137	29404081	4	3865182	7	2016646	670	83	108020	291	27827
CM6458	SRR7418936	doi: 10.3390/genes9070363	Spain	Clinical	99.2	218	29250602	4	3884897	7	2021447	770	82	102949	293	24133
CM7510	SRR7418939	doi: 10.3390/genes9070363	Spain	Clinical	98.9	172	29526467	4	3907814	7	2087415	834	115	78979	387	21226
CM7555	SRR7418938	doi: 10.3390/genes9070363	Spain	Clinical	99.2	86	29497815	4	3938223	7	2112263	561	85	108456	277	29860
CM7560	SRR7418925	doi: 10.3390/genes9070363	Spain	Clinical	99.2	104	27545366	4	3745909	7	1755305	602	89	97869	285	26612
CM7632	SRR7418941	doi: 10.3390/genes9070363	Spain	Clinical	98.9	141	29373332	4	3853720	7	1929267	708	84	104430	277	28203
D17	ERR232430	NCBI SRA	United Kingdom	Clinical	98.6	81	28576553	4	3941185	7	2014826	457	65	149373	197	42290
F11628	SRR617723	doi: 10.1128/AAC.00517-11	United Kingdom	Clinical	99.3	565	29515975	4	3855756	7	2056657	1299	119	71584	412	17253
F12041	SRR617723	doi: 10.1128/AAC.00517-11	United Kingdom	Clinical	99.3	162	28909553	4	3951718	7	2083650	387	35	253935	116	71268
F12219	SRR617724	doi: 10.3201/eid1507.090043	United Kingdom	Clinical	99.4	95	28848454	4	4008712	7	2059035	278	31	317058	90	90956
F12636	SRR617725	doi: 10.3201/eid1507.090043	United Kingdom	Clinical	99.1	106	29640075	4	4020393	7	1854577	335	36	240289	122	63411
F12865	SRR343150	doi: 10.1128/AAC.00517-11	United Kingdom	Clinical	99.3	583	29466701	4	3831239	7	2059949	1352	118	70337	420	16967
F13535	SRR617726	doi: 10.1128/AAC.00517-11	United Kingdom	Clinical	99.3	136	29008517	4	3838642	7	2086825	366	35	243195	118	65164
F13619	SRR617726	doi: 10.3201/eid1507.090043	United Kingdom	Clinical	99.2	237	30652542	4	4266259	7	1992091	559	38	224803	134	49573
F13952	SRR617726	doi: 10.3201/eid1507.090043	United Kingdom	Clinical	99.3	167	29102056	4	3836690	7	2074874	407	36	229302	122	59658
F14403	SRR617729	doi: 10.3201/eid1507.090043	United Kingdom	Clinical	99.3	85	28982766	4	3671138	7	2107656	256	24	380962	79	94913
F14513G	SRR617730	NCBI SRA	United Kingdom	Clinical	99.3	160	29153522	4	3865135	7	2224535	392	34	247216	118	62585
F14532	SRR617731	doi: 10.3201/eid1507.090043	United Kingdom	Clinical	99.2	212	29445299	4	3827375	7	2243430	514	43	207638	142	48379
F14946G	SRR617732	NCBI SRA	United Kingdom	Clinical	99.3	80	28712927	4	3670751	7	2523178	220	22	419130	70	117172
F15390	SRR617733	doi: 10.3201/eid1507.090043	United Kingdom	Clinical	99.1	252	29121395	4	3853675	7	2051942	584	48	185897	161	44601
F15767	SRR343152	doi: 10.1111/j.1469-0691.2009.02911.x	United Kingdom	Clinical	99	318	29620012	4	3947277	7	2073328	995	104	83116	359	21782
F15927	SRR617734	NCBI SRA	Canada	Clinical	99.3	69	27739226	3	3910081	7	2017353	161	11	838114	36	237511
F16134	SRR617735	NCBI SRA	Canada	Clinical	97.2	158	29217727	4	3867843	7	2277141	404	33	272146	111	70199
F16216	SRR617736	doi: 10.3201/eid1507.090043	United Kingdom	Clinical	99.3	181	28620225	4	3929548	7	1776886	424	39	235526	125	52493
F16311	SRR617736	doi: 10.3201/eid1507.090043	United Kingdom	Clinical	99.2	97	28940951	4	3950220	7	2010436	267	23	377897	80	98792
F17582	SRR617738	NCBI SRA	United Kingdom	Clinical	99.3	134	29087701	4	3846961	7	1789832	387	38	220127	133	49475
F17729	SRR617739	NCBI SRA	United Kingdom	Clinical	99.3	101	29305089	4	3883806	7	1750554	277	28	366284	87	89295
F17729W	SRR617740	NCBI SRA	United Kingdom	Clinical	99.3	125	28729432	4	3818673	7	1733681	318	33	286237	101	82644
F17764	SRR617745	NCBI SRA	Canada	Clinical	99.3	141	28877000	4	4016194	7	1781711	399	33	279793	109	70554
F18085	SRR617742	NCBI SRA	United Kingdom	Clinical	99.2	112	29210783	4	4261598	7	2020004	311	24	406755	82	78768
F18149	SRR617743	NCBI SRA	United Kingdom	Clinical	98	195	30022173	4	4231352	7	1902846	561	51	176138	175	42145
F18304	ERR232439	doi: 10.3201/eid1507.090043	United Kingdom	Clinical	97.9	164	29893300	4	3996606	7	2015712	1593	165	51322	587	12070
F18329	ERR232418	doi: 10.3201/eid1507.090043	United Kingdom	Clinical	98.7	108	28740460	4	3932346	7	1739547	455	53	168083	180	39890
F20063	ERR232436	NCBI SRA	United Kingdom	Clinical	98.2	259	28846340	4	3875125	7	1734583	1230	144	57566	500	14135
F20140	ERR232413	doi: 10.3201/eid1507.090043	United Kingdom	Clinical	99.1	84	28597768	4	3909251	7	1715495	270	26	343440	85	89029
F21572	ERR232437	doi: 10.3201/eid1507.090043	United Kingdom	Clinical	98.1	123	29124780	4	3862073	7	2010101	619	70	121704	254	26928
F21732	ERR232414	doi: 10.3201/eid1507.090043	United Kingdom	Clinical	96.6	75	28981577	4	3860543	7	1983547	879	113	74668	405	17257
F21857	ERR232421	doi: 10.3201/eid1507.090043	United Kingdom	Clinical	96.9	98	28787566	4	3918919	7	2121692	838	105	78771	370	17950
F4S1B	ERR232434	NCBI SRA	United Kingdom	Environmental	98.2	228	28583857	4	3890671	7	1764371	1065	115	72405	397	17554
F5211G	SRR617741	NCBI SRA	United Kingdom	NA	99.1	101	29980017	4	4106672	7	2034118	309	36	262691	113	66240
F7763	SRR617744	doi: 10.3201/eid1507.090043	United Kingdom	Clinical	99.2	77	29057902	4	4348233	7	1806607	226	25	388109	77	105549
IFM_55369	DRS013318	doi: 10.1093/mmy/myv003	Japan	Clinical	98.4	170	29070214	4	4107927	7	1866597	768	85	103211	297	25694
IFM_58026	DRS015319	doi: 10.1093/mmy/myv003	Japan	Clinical	99.1	174	29081090	4	3876463	7	2134591	987	134	67344	444	17906
IFM_58401	DRS015320	doi: 10.1093/mmy/myv003	Japan	Clinical	99.2	246	28868697	4	4011421	7	1712989	1002	121	73585	394	20189
IFM_59056	DRS013319	doi: 10.1093/mmy/myv003	Japan	Clinical	97.8	196	28544844	4	3860452	7	1763473	626	67	126240	225	33223
IFM_59073	DRS013323	doi: 10.1093/mmy/myv003	Japan	Clinical	99.3	179	28967288	4	3995099	7	1895302	699	83	104466	269	29669
IFM_59355-1	DRR022915, DRR022916	NCBI SRA	Japan	Clinical	98.6	96	28774864	4	4081571	7	1857810	358	47	203554	146	54788
IFM_59355-2	DRR022917, DRR022918	NCBI SRA	Japan	Clinical	98.5	88	28967782	4	3814321	7	2087909	365	53	177554	162	47901
IFM_59356-1	DRR022919, DRR022920	NCBI SRA	Japan	Clinical	98.6	64	29039899	4	4138030	7	1860977	272	40	235731	122	70861
IFM_59356-2	DRR022921, DRR022922	NCBI SRA	Japan	Clinical	98.7	350	29271782	4	3920169	7	1898516	1446	169	48532	600	12167
IFM_59359	DRS013320	doi: 10.1093/mmy/myv003	Japan	Clinical	97.7	690	29909801	4	3886229	8	1883210	2482	150	54339	610	9253
IFM_59361	DRS013321	doi: 10.1093/mmy/myv003	Japan	Clinical	97.8	487	29932506	4	3974053	7	2258213	960	69	133652	226	31415
IFM_59361-1	DRR022925	NCBI SRA	Japan	Clinical	96.8	361	29775463	4	3721403	8	1789787	602	25	345799	92	80075
IFM_59361-2	DRR022926	NCBI SRA	Japan	Clinical	97.7	325	29955924	4	4177310	7	2244203	563	25	333849	92	73169
IFM_59777	DRS015323	doi: 10.1093/mmy/myv003	Japan	Clinical	98.9	437	29782852	4	3962856	7	2078277	1157	102	78232	369	19869
IFM_60237	DRR022927	NCBI SRA	Japan	Clinical	98.5	383	30163541	4	3975276	7	2168426	688	39	253059	131	60893
IFM_60514	DRS013322	doi: 10.1093/mmy/myv003	Japan	Clinical	99.4	154	28719350	4	3999076	7	1736596	615	75	111994	248	33059
IFM_61118	DRS015324	doi: 10.1093/mmy/myv003	Japan	Clinical	99.2	229	29066298	4	3943575	7	2048003	1035	131	65947	434	18705
IFM_61407	DRS013324	doi: 10.1093/mmy/myv003	Japan	Clinical	97.7	776	29639912	4	3909792	7	2175124	2859	141	53240	649	7289
IFM_61578	DRS015325	doi: 10.1093/mmy/myv003	Japan	Clinical	98.5	271	29036406	4	3787230	7	2103710	981	102	91098	350	20343
IFM_61610	DRS013325	doi: 10.1093/mmy/myv003	Japan	Clinical	99.3	221	28647315	4	3997588	7	1715624	725	79	109493	265	29197
IFM_62516	DRR017559, DRR017560, DRR017561	doi: 10.1093/mmy/myv003	Japan	Clinical	99.2	332	29236903	4	3827320	7	1716368	1086	121	71390	400	19422
ISSF_21	SRR4002443	doi: 10.1128/mSphere.00227-16	International Space Station	Environmental	99.3	60	28767317	4	4047211	7	1757700	146	14	668216	43	190385
JN10	ERR232424	NCBI SRA	United Kingdom	Environmental	98.4	275	29559077	4	4019744	7	1993926	1697	230	36172	797	9735
LMB-35Aa	SRS1175213	doi: 10.1016/j.jbiotec.2017.04.010	Peru	Environmental	99.3	116	27943929	4	4123422	7	1587481	225	16	524161	47	217103
M5960-D	SRR6434918	NCBI SRA	USA	Clinical	99.3	159	29136469	4	3926129	7	1828007	465	40	231760	141	51986
MO54056EXP	SRR5676587	NCBI SRA	Portugal	Clinical	99.2	88	29311814	4	4019648	7	1878873	221	25	404472	74	109400
MO68507EXP	SRR5676586	NCBI SRA	Portugal	Clinical	99.2	195	29519313	4	4012777	7	2111537	365	26	413501	75	110763
MO69250EXP	SRR5676589	NCBI SRA	Portugal	Clinical	99.3	96	29139116	4	3709613	7	2099817	233	22	485895	65	118424
MO76959EXP	SRR5676588	NCBI SRA	Portugal	Clinical	99.4	110	29265015	4	3795506	7	1760532	260	21	444514	71	112469
MO78722EXP	SRR5676591	NCBI SRA	Portugal	Clinical	99.3	64	29390740	4	3916748	7	2037001	199	21	472253	68	106488
MO79587EXP	SRR5676590	NCBI SRA	Portugal	Clinical	99.3	99	28251718	4	3530065	7	2015432	225	14	581791	48	157388
MO91298SB	SRR5676592	NCBI SRA	Portugal	Clinical	96.3	67	28163567	4	4067165	7	2150909	194	19	532557	54	132652
NCPF-7811	SRS183325	NCBI SRA	United Kingdom	Clinical	99.1	584	29453801	4	3831552	7	2089879	1568	163	50955	563	12963
NCPF-7816	SRS183324	NCBI SRA	United Kingdom	Clinical	99.2	692	29650977	4	3890111	7	2116308	1559	133	64107	471	15226
NCPF-7820	SRS183326	NCBI SRA	United Kingdom	Clinical	98.6	664	31568453	4	3908275	11	65874	1895	213	42229	778	9599
NCPF-7822	SRS183327	NCBI SRA	United Kingdom	Clinical	99.4	315	28640224	4	3871055	7	1729361	1017	104	83062	357	20086
RSF2S8	ERR232441	NCBI SRA	United Kingdom	Environmental	98.5	84	29266129	4	3979815	7	2050948	484	58	154401	196	37716
SF1S5	ERR232438	NCBI SRA	United Kingdom	Environmental	99.1	94	28748365	4	3894763	7	1714850	323	35	233840	125	53589
SF1S6	ERR232415	NCBI SRA	United Kingdom	Environmental	98	72	29102013	4	3947899	7	2116964	283	31	288327	106	70482
SF2S6	ERR232422	NCBI SRA	United Kingdom	Environmental	98.8	66	28946020	4	4104469	7	1736808	315	36	250260	124	68915
SF2S9	ERR232432	NCBI SRA	United Kingdom	Environmental	97.5	170	28545857	4	3986730	7	1738488	543	60	144852	192	38794
SF3S1	ERR232431	NCBI SRA	NA	Environmental	99	75	28622523	4	3964582	7	1755479	273	27	349820	96	79147
SF3S10	ERR232408	NCBI SRA	United Kingdom	Environmental	99	77	28612437	4	4099088	7	1694080	268	29	296027	99	77245
TP32	SRS3453358	doi: 10.3390/genes9070363	Spain	Clinical	99.1	103	28576581	4	3793760	7	2041703	690	97	84505	327	25447
W72310	SRR11425549, SRR11425550	doi: 10.1101/2020.12.04.412726	USA	Clinical	99	322	29160885	4	3828434	7	1978952	1222	169	51866	543	14798

## Sheet: Sheet2
Final_strain name	DOI	Country of Collection	Ecology
08-12-12-13	doi: 10.1128/mBio.00536-15	Netherlands	Clinical
08-19-02-10	doi: 10.1128/mBio.00536-15	Netherlands	Environmental
08-19-02-30	doi: 10.1128/mBio.00536-15	Netherlands	Environmental
08-19-02-46	doi: 10.1128/mBio.00536-15	Netherlands	Environmental
08-19-02-61	doi: 10.1128/mBio.00536-15	Netherlands	Environmental
08-31-08-91	doi: 10.1128/mBio.00536-15	Netherlands	Clinical
08-36-03-25	doi: 10.1128/mBio.00536-15	Netherlands	Clinical
09-7500806	doi: 10.1128/mBio.00536-15	United Kingdom	Clinical
10-01-02-27	doi: 10.1128/mBio.00536-15	United Kingdom	Clinical
12-7504462	doi: 10.1128/mBio.00536-15	United Kingdom	Clinical
12-7504652	doi: 10.1128/mBio.00536-15	United Kingdom	Clinical
12-7505054	doi: 10.1128/mBio.00536-15	United Kingdom	Clinical
12-7505220	doi: 10.1128/mBio.00536-15	United Kingdom	Clinical
12-7505446	doi: 10.1128/mBio.00536-15	United Kingdom	Clinical
1F1SW_F4	doi : 10.1128/mSphere.00227-16	International Space Station	Environmental
A_fum_117535A-1.1	This publication	USA	Environmental
A_fum_84-NIH	doi : 10.1128/mBio.02153-21	USA	Clinical
A_fum_AFIS_13708_CDC-14	doi : 10.1128/mBio.02153-21	USA	Clinical
A_fum_AFIS_2101_CDC-1	This publication	USA	Clinical
A_fum_AFIS_2302_CDC-18	doi : 10.1128/mBio.02153-21	USA	Clinical
A_fum_AFIS_23107_CDC-12	doi : 10.1128/mBio.02153-21	USA	Clinical
A_fum_AFIS1435CDC_6	doi : 10.1128/mBio.02153-21	USA	Clinical
A_fum_AFUG_031815-1169	doi : 10.1128/mBio.02153-21	USA	Clinical
A_fum_AFUG_082015-1200	doi : 10.1128/mBio.02153-21	USA	Clinical
A_fum_AFUG_100413-0667	doi : 10.1128/mBio.02153-21	USA	Clinical
A_fum_COH_371	This publication	USA	Clinical
A_fum_COH_400	This publication	USA	Clinical
A_fum_COH_694	This publication	USA	Clinical
A_fum_COH_762	This publication	USA	Clinical
A_fum_COH_880	This publication	USA	Clinical
A_fum_COH_885	This publication	USA	Clinical
A_fum_COH_913	This publication	USA	Clinical
A_fum_Mg18_1	doi : 10.1128/mBio.02153-21	USA	Environmental
A_fum_Moose_3_1_2	doi : 10.1128/mBio.02153-21	USA	Environmental
A_fum_Oryx_1	doi : 10.1128/mBio.02153-21	USA	Environmental
A1159	NCBI SRA	Germany	Clinical
A1163	NCBI SRA	France	Clinical
Af-M1509-D	NCBI SRA	USA	Clinical
AF100-1_11	This publication	USA	Clinical
AF100-1_14	doi : 10.1128/mBio.02153-21	USA	Clinical
AF100-1_15	doi : 10.1128/mBio.02153-21	USA	Clinical
AF100-1_18	This publication	USA	Clinical
AF100-1_20_OE	This publication	USA	Clinical
AF100-1_24	doi : 10.1128/mBio.02153-21	USA	Clinical
AF100-1_3	doi : 10.1128/mBio.02153-21	USA	Clinical
AF100-1_4	This publication	USA	Clinical
AF100-1_8	doi : 10.1128/mBio.02153-21	USA	Clinical
AF100-10_5	doi : 10.1128/mBio.02153-21	USA	Clinical
AF100-10A	This publication	USA	Clinical
AF100-10B	doi : 10.1128/mBio.02153-21	USA	Clinical
AF100-10C	This publication	USA	Clinical
AF100-11_3	doi : 10.1128/mBio.02153-21	USA	Clinical
AF100-11A	doi : 10.1128/mBio.02153-21	USA	Clinical
AF100-11B	doi : 10.1128/mBio.02153-21	USA	Clinical
AF100-11C	This publication	USA	Clinical
AF100-12_10	doi : 10.1128/mBio.02153-21	USA	Clinical
AF100-12_13	This publication	USA	Clinical
AF100-12_17	This publication	USA	Clinical
AF100-12_18	This publication	USA	Clinical
AF100-12_2	doi : 10.1128/mBio.02153-21	USA	Clinical
AF100-12_21	doi : 10.1128/mBio.02153-21	USA	Clinical
AF100-12_23	This publication	USA	Clinical
AF100-12_24	doi : 10.1128/mBio.02153-21	USA	Clinical
AF100-12_25	This publication	USA	Clinical
AF100-12_26	This publication	USA	Clinical
AF100-12_27	This publication	USA	Clinical
AF100-12_2W	This publication	USA	Clinical
AF100-12_3	This publication	USA	Clinical
AF100-12_32	This publication	USA	Clinical
AF100-12_35	This publication	USA	Clinical
AF100-12_37	doi : 10.1128/mBio.02153-21	USA	Clinical
AF100-12_38	This publication	USA	Clinical
AF100-12_39	This publication	USA	Clinical
AF100-12_3G	doi : 10.1128/mBio.02153-21	USA	Clinical
AF100-12_4	This publication	USA	Clinical
AF100-12_40	This publication	USA	Clinical
AF100-12_42	This publication	USA	Clinical
AF100-12_43	This publication	USA	Clinical
AF100-12_5	doi : 10.1128/mBio.02153-21	USA	Clinical
AF100-12_7	doi : 10.1128/mBio.02153-21	USA	Clinical
AF100-12_7G	doi : 10.1128/mBio.02153-21	USA	Clinical
AF100-12_8	This publication	USA	Clinical
AF100-12_9	doi : 10.1128/mBio.02153-21	USA	Clinical
AF100-2B	doi : 10.1128/mBio.02153-21	USA	Clinical
AF100-3B	doi : 10.1128/mBio.02153-21	USA	Clinical
AF100-4B	doi : 10.1128/mBio.02153-21	USA	Clinical
AF100-5B	doi : 10.1128/mBio.02153-21	USA	Clinical
AF100-6B	doi : 10.1128/mBio.02153-21	USA	Clinical
AF100-7B	doi : 10.1128/mBio.02153-21	USA	Clinical
AF100-8B	doi : 10.1128/mBio.02153-21	USA	Clinical
AF100-9B	doi : 10.1128/mBio.02153-21	USA	Clinical
AF106-6_2	This publication	USA	Clinical
AF106-6_3	This publication	USA	Clinical
AF106-6_5	This publication	USA	Clinical
AF106-6_9	This publication	USA	Clinical
AF210	doi: 10.1016/s0163-4453(96)93062-5	United Kingdom	Clinical
AF293	doi: 10.3390/genes9070363	England	Clinical
AF300	doi: 10.1371/journal.pone.0056651	United Kingdom	Clinical
AF41	NCBI SRA	USA	Clinical
Af65	doi: 10.1128/mBio.00536-15	United Kingdom	Clinical
AF72	doi: 10.1371/journal.pone.0158724	USA	Clinical
AF90	doi: 10.1371/journal.pone.0158724	USA	Clinical
Afu_1042-09	doi: 10.1128/mBio.00536-15	India	Clinical
Afu_124-E11	doi: 10.1128/mBio.00536-15	India	Environmental
Afu_166-E11	doi: 10.1128/mBio.00536-15	India	Environmental
Afu_218-E11	doi: 10.1128/mBio.00536-15	India	Environmental
Afu_257-E11	doi: 10.1128/mBio.00536-15	India	Environmental
Afu_343-P-11	doi: 10.1128/mBio.00536-15	India	Clinical
Afu_591-12	doi: 10.1128/mBio.00536-15	India	Clinical
Afu_942-09	doi: 10.1128/mBio.00536-15	India	Clinical
AP65	NCBI SRA	NA	Environmental
AsTEC_10_245	This publication	USA	Clinical
AsTEC_11_1066	This publication	USA	Clinical
AsTEC_12_128	This publication	USA	Clinical
AsTEC_13_751	This publication	USA	Clinical
AsTEC_14_484	This publication	USA	Clinical
AsTEC_17_234	This publication	USA	Clinical
AsTEC_18_233	This publication	USA	Clinical
AsTEC_2_251	This publication	USA	Clinical
AsTEC_3_226	This publication	USA	Clinical
AsTEC_4_250	This publication	USA	Clinical
AsTEC_5_223	This publication	USA	Clinical
AsTEC_6_232	This publication	USA	Clinical
AsTEC_7_225	This publication	USA	Clinical
AsTEC_8_224	This publication	USA	Clinical
AsTEC_9_222	This publication	USA	Clinical
ATCC_204305	doi: 10.3390/genes9070363	USA	Clinical
ATCC_46645	doi: 10.3390/genes9070363	United Kingdom	Clinical
B5224	doi: 10.1128/mBio.02153-21	USA	Environmental
B5257	This publication	USA	Environmental
B5258	doi: 10.1128/mBio.02153-21	USA	Environmental
B5259	doi: 10.1128/mBio.02153-21	USA	Environmental
B5269	doi: 10.1128/mBio.02153-21	USA	Environmental
B5288	doi: 10.1128/mBio.02153-21	USA	NA
B5289	doi: 10.1128/mBio.02153-21	USA	Environmental
B5460	doi: 10.1128/mBio.02153-21	USA	Clinical
B5461	doi: 10.1128/mBio.02153-21	USA	Clinical
B5852	NCBI SRA	USA	Clinical
B5854	NCBI SRA	USA	Clinical
B5856	NCBI SRA	USA	Clinical
B5859	NCBI SRA	USA	Clinical
B5863	NCBI SRA	USA	Environmental
B5866	NCBI SRA	USA	Environmental
B5868	NCBI SRA	USA	Environmental
B5960	doi: 10.1128/mBio.02153-21	USA	Environmental
B6069	NCBI SRA	Canada	Clinical
B6074	NCBI SRA	Canada	Clinical
B6078	NCBI SRA	Canada	Environmental
B6079	NCBI SRA	Canada	Environmental
B6081	NCBI SRA	Canada	Environmental
B6892	This publication	USA	Clinical
B6893	This publication	USA	Clinical
B6894	This publication	USA	Clinical
B72911	This publication	USA	NA
B7444	This publication	USA	Clinical
B7518	This publication	United Kingdom	Environmental
B7586	This publication	United Kingdom	Environmental
B7594	This publication	USA	Environmental
CEA10	doi: 10.3390/genes9070363	France	Clinical
CF098	NCBI SRA	United Kingdom	Clinical
CF337	NCBI SRA	United Kingdom	Clinical
CM2141	doi: 10.3390/genes9070363	Spain	Clinical
CM237	doi: 10.3390/genes9070363	Spain	Clinical
CM2495	doi: 10.3390/genes9070363	Spain	Clinical
CM2730	doi: 10.3390/genes9070363	Spain	Clinical
CM2733	doi: 10.3390/genes9070363	Spain	Clinical
CM3248	doi: 10.3390/genes9070363	Spain	Clinical
CM3249	doi: 10.3390/genes9070363	Spain	Clinical
CM3249b	doi: 10.3390/genes9070363	Spain	Clinical
CM3262	doi: 10.3390/genes9070363	Spain	Clinical
CM3720	doi: 10.3390/genes9070363	Spain	Clinical
CM4602	doi: 10.3390/genes9070363	Spain	Clinical
CM4946	doi: 10.3390/genes9070363	Spain	Clinical
CM5419	doi: 10.3390/genes9070363	Spain	Clinical
CM5757	doi: 10.3390/genes9070363	Spain	Clinical
CM6458	doi: 10.3390/genes9070363	Spain	Clinical
CM7510	doi: 10.3390/genes9070363	Spain	Clinical
CM7555	doi: 10.3390/genes9070363	Spain	Clinical
CM7560	doi: 10.3390/genes9070363	Spain	Clinical
CM7632	doi: 10.3390/genes9070363	Spain	Clinical
D17	NCBI SRA	United Kingdom	Clinical
F11628	doi: 10.1128/AAC.00517-11	United Kingdom	Clinical
F12041	doi: 10.1128/AAC.00517-11	United Kingdom	Clinical
F12219	doi: 10.3201/eid1507.090043	United Kingdom	Clinical
F12636	doi: 10.3201/eid1507.090043	United Kingdom	Clinical
F12865	doi: 10.1128/AAC.00517-11	United Kingdom	Clinical
F13535	doi: 10.1128/AAC.00517-11	United Kingdom	Clinical
F13619	doi: 10.3201/eid1507.090043	United Kingdom	Clinical
F13952	doi: 10.3201/eid1507.090043	United Kingdom	Clinical
F14403	doi: 10.3201/eid1507.090043	United Kingdom	Clinical
F14513G	NCBI SRA	United Kingdom	Clinical
F14532	doi: 10.3201/eid1507.090043	United Kingdom	Clinical
F14946G	NCBI SRA	United Kingdom	Clinical
F15390	doi: 10.3201/eid1507.090043	United Kingdom	Clinical
F15767	doi: 10.1111/j.1469-0691.2009.02911.x	United Kingdom	Clinical
F15927	NCBI SRA	Canada	Clinical
F16134	NCBI SRA	Canada	Clinical
F16216	doi: 10.3201/eid1507.090043	United Kingdom	Clinical
F16311	doi: 10.3201/eid1507.090043	United Kingdom	Clinical
F17582	NCBI SRA	United Kingdom	Clinical
F17729	NCBI SRA	United Kingdom	Clinical
F17729W	NCBI SRA	United Kingdom	Clinical
F17764	NCBI SRA	Canada	Clinical
F18085	NCBI SRA	United Kingdom	Clinical
F18149	NCBI SRA	United Kingdom	Clinical
F18304	doi: 10.3201/eid1507.090043	United Kingdom	Clinical
F18329	doi: 10.3201/eid1507.090043	United Kingdom	Clinical
F20063	NCBI SRA	United Kingdom	Clinical
F20140	doi: 10.3201/eid1507.090043	United Kingdom	Clinical
F21572	doi: 10.3201/eid1507.090043	United Kingdom	Clinical
F21732	doi: 10.3201/eid1507.090043	United Kingdom	Clinical
F21857	doi: 10.3201/eid1507.090043	United Kingdom	Clinical
F4S1B	NCBI SRA	United Kingdom	Environmental
F5211G	NCBI SRA	United Kingdom	NA
F7763	doi: 10.3201/eid1507.090043	United Kingdom	Clinical
IFM_55369	doi: 10.1093/mmy/myv003	Japan	Clinical
IFM_58026	doi: 10.1093/mmy/myv003	Japan	Clinical
IFM_58401	doi: 10.1093/mmy/myv003	Japan	Clinical
IFM_59056	doi: 10.1093/mmy/myv003	Japan	Clinical
IFM_59073	doi: 10.1093/mmy/myv003	Japan	Clinical
IFM_59355-1	NCBI SRA	Japan	Clinical
IFM_59355-2	NCBI SRA	Japan	Clinical
IFM_59356-1	NCBI SRA	Japan	Clinical
IFM_59356-2	NCBI SRA	Japan	Clinical
IFM_59359	doi: 10.1093/mmy/myv003	Japan	Clinical
IFM_59361	doi: 10.1093/mmy/myv003	Japan	Clinical
IFM_59361-1	NCBI SRA	Japan	Clinical
IFM_59361-2	NCBI SRA	Japan	Clinical
IFM_59777	doi: 10.1093/mmy/myv003	Japan	Clinical
IFM_60237	NCBI SRA	Japan	Clinical
IFM_60514	doi: 10.1093/mmy/myv003	Japan	Clinical
IFM_61118	doi: 10.1093/mmy/myv003	Japan	Clinical
IFM_61407	doi: 10.1093/mmy/myv003	Japan	Clinical
IFM_61578	doi: 10.1093/mmy/myv003	Japan	Clinical
IFM_61610	doi: 10.1093/mmy/myv003	Japan	Clinical
IFM_62516	doi: 10.1093/mmy/myv003	Japan	Clinical
ISSF_21	doi: 10.1128/mSphere.00227-16	International Space Station	Environmental
JN10	NCBI SRA	United Kingdom	Environmental
LMB-35Aa	doi: 10.1016/j.jbiotec.2017.04.010	Peru	Environmental
M5960-D	NCBI SRA	USA	Clinical
MO54056EXP	NCBI SRA	Portugal	Clinical
MO68507EXP	NCBI SRA	Portugal	Clinical
MO69250EXP	NCBI SRA	Portugal	Clinical
MO76959EXP	NCBI SRA	Portugal	Clinical
MO78722EXP	NCBI SRA	Portugal	Clinical
MO79587EXP	NCBI SRA	Portugal	Clinical
MO91298SB	NCBI SRA	Portugal	Clinical
NCPF-7811	NCBI SRA	United Kingdom	Clinical
NCPF-7816	NCBI SRA	United Kingdom	Clinical
NCPF-7820	NCBI SRA	United Kingdom	Clinical
NCPF-7822	NCBI SRA	United Kingdom	Clinical
RSF2S8	NCBI SRA	United Kingdom	Environmental
SF1S5	NCBI SRA	United Kingdom	Environmental
SF1S6	NCBI SRA	United Kingdom	Environmental
SF2S6	NCBI SRA	United Kingdom	Environmental
SF2S9	NCBI SRA	United Kingdom	Environmental
SF3S1	NCBI SRA	NA	Environmental
SF3S10	NCBI SRA	United Kingdom	Environmental
TP32	doi: 10.3390/genes9070363	Spain	Clinical
W72310	doi: 10.1101/2020.12.04.412726	USA	Clinical
